# Supplementary material for: Ultra-Precise Dispensing for Rapid and Flexible Through-Silicon Via Filling
Source: Materials (Basel). 2026 May 1;19(9):1861. doi: 10.3390/ma19091861 (PMC13165430; doi:10.3390/ma19091861)
Supplement: Supplementary file 1 [file materials-19-01861-s001.zip]

Archive with 1 entries (1 files):
- materials-4248188-Supplementary.pdf
